# Supplementary material for: ﻿A revision of the genus Eurymesosa Breuning, 1938 (Cerambycidae, Lamiinae, Mesosini)
Source: Zookeys. 2024 Mar 5;1193:111–23. doi: 10.3897/zookeys.1193.115513 (PMC10933581; doi:10.3897/zookeys.1193.115513)
Supplement: XML Treatment for Eurymesosa [file zookeys.1193.115513-treatment1.xml]

<!DOCTYPE tp:taxon-treatment
  PUBLIC "-//TaxonX//DTD Taxonomic Treatment Publishing DTD v0 20100105//EN" "tax-treatment-NSO.dtd">
<tp:taxon-treatment xmlns:tp="http://www.plazi.org/taxpub"><tp:treatment-meta><kwd-group><label>Taxon classification</label><kwd>
              <named-content content-type="kingdom">Animalia</named-content>
            </kwd><kwd>
              <named-content content-type="order">Coleoptera</named-content>
            </kwd><kwd>
              <named-content content-type="family">Cerambycidae</named-content>
            </kwd></kwd-group><mixed-citation publication-type="journal"><person-group><name><surname>Huang</surname><given-names>Gui-Qiang</given-names></name><name><surname>Xu</surname><given-names>Ling-Rui</given-names></name><name><surname>Zhou</surname><given-names>Xian</given-names></name><name><surname>Zhang</surname><given-names>Gui-Mei</given-names></name></person-group><article-title>﻿A revision of the genus <italic><tp:taxon-name><tp:taxon-name-part taxon-name-part-type="genus" reg="Eurymesosa">Eurymesosa</tp:taxon-name-part></tp:taxon-name></italic> Breuning, 1938 (<tp:taxon-name><tp:taxon-name-part taxon-name-part-type="family">Cerambycidae</tp:taxon-name-part></tp:taxon-name>, <tp:taxon-name><tp:taxon-name-part taxon-name-part-type="subfamily">Lamiinae</tp:taxon-name-part></tp:taxon-name>, <tp:taxon-name><tp:taxon-name-part taxon-name-part-type="tribe">Mesosini</tp:taxon-name-part></tp:taxon-name>)</article-title><source>Zookeys</source><day>05</day><month>03</month><year>2024</year><volume>1193</volume><fpage>111</fpage><lpage>123</lpage><pub-id pub-id-type="doi">10.3897/zookeys.1193.115513</pub-id></mixed-citation></tp:treatment-meta><tp:nomenclature><label>﻿</label><tp:taxon-name>
            <object-id xmlns:xlink="http://www.w3.org/1999/xlink" content-type="arpha" xlink:type="simple">4ABC96FF-4E3D-5FCE-ADA2-948BBD2FA0B0</object-id>
            <tp:taxon-name-part taxon-name-part-type="genus" reg="Eurymesosa">Eurymesosa</tp:taxon-name-part>
          </tp:taxon-name><tp:taxon-authority>Breuning, 1938</tp:taxon-authority><tp:nomenclature-citation-list><tp:nomenclature-citation><tp:taxon-name>
                <tp:taxon-name-part taxon-name-part-type="genus" reg="Eurymesosa">Eurymesosa</tp:taxon-name-part>
              </tp:taxon-name><comment>Breuning, 1938: 366 (key), 391 (original description); <xref ref-type="bibr" rid="B2">Breuning 1959</xref>: 49 (catalogue); <xref ref-type="bibr" rid="B12">Rondon and Breuning 1970</xref>: 319 (catalogue); <xref ref-type="bibr" rid="B14">Yamasako and Lin 2016</xref>: 194 (diagnosis, distribution); <xref ref-type="bibr" rid="B8">Lin and Yang 2019</xref>: 331 (catalogue); <xref ref-type="bibr" rid="B6">Danilevsky 2020</xref>: 390 (catalogue).</comment></tp:nomenclature-citation></tp:nomenclature-citation-list></tp:nomenclature><tp:treatment-sec sec-type="type species" id="SECID0EYLAC"><title>Type species.</title><p><italic><tp:taxon-name><tp:taxon-name-part taxon-name-part-type="genus" reg="Ereis">Ereis</tp:taxon-name-part><tp:taxon-name-part taxon-name-part-type="species" reg="ventralis">ventralis</tp:taxon-name-part></tp:taxon-name></italic> Pascoe, 1865.</p></tp:treatment-sec><tp:treatment-sec sec-type="redescription" id="SECID0EJMAC"><title>Redescription.</title><p><xref ref-type="bibr" rid="B1">Breuning (1938)</xref> described detailed characters in his original description of <italic><tp:taxon-name><tp:taxon-name-part taxon-name-part-type="genus" reg="Eurymesosa">Eurymesosa</tp:taxon-name-part></tp:taxon-name></italic>, but we found it is necessary to improve the description of this genus after examining types of all species and additional material. Thus, we redescribe <italic><tp:taxon-name><tp:taxon-name-part taxon-name-part-type="genus" reg="Eurymesosa">Eurymesosa</tp:taxon-name-part></tp:taxon-name></italic> based on the original description provided by Breuning.</p><p>Body elongated oval and robust. Head with single narrow and medial shallow sulcus extending from base of frons to posterior of vertex. Eyes coarsely faceted. Antennae moderately thin, sparsely fringed with long dark brown pubescence beneath, antennae more than 1/2 length of body in males, about 1/4 longer than body in females, apical cicatrix of antennal scape opened, 3<sup>rd</sup> antennomere significantly longer than scape and 4<sup>th</sup> antennomere respectively. Pronotum transverse and slightly rounded laterally, with three irregular calluses (two located at sides of center and one near basal middle), with single anterior transverse groove (middle part nearly missing) and single posterior transverse groove; disc sparsely covered with short white setae. Prosternal process narrow and distinctly lower than procoxae; procoxal cavity closed posteriorly. Scutellum linguiform. Elytra elongated, distinctly wider than pronotum, expanded in middle, widely rounded at apex, with two large, oblique bumps behind middle of base; disc sparsely with coarse granules at base and punctation (punctation slightly coarse at about basal 2/3 of elytra and slightly fine at about apical 1/3 of elytra); each elytron sparsely covered with short white setae; with single sub-rounded or sub-oval dark brown haired spot on above bump, single irregular dark brown haired spot behind humeri and close to margin, single sub-rounded dark brown haired spot before middle, several dark brown haired spots behind middle (number and shape of maculae are different in different species), and with several patchy dark brown maculae near apex. Mesosternal process with single tubercle in center, midcoxal cavity open to epimeron externally. Femora strongly claviform, mid-tibiae without groove.</p></tp:treatment-sec><tp:treatment-sec sec-type="Differential diagnosis" id="SECID0EHNAC"><title>Differential diagnosis.</title><p>Based on the descriptions of the genera <italic><tp:taxon-name><tp:taxon-name-part taxon-name-part-type="genus" reg="Eurymesosa">Eurymesosa</tp:taxon-name-part></tp:taxon-name></italic> and <italic><tp:taxon-name><tp:taxon-name-part taxon-name-part-type="genus" reg="Mesosa">Mesosa</tp:taxon-name-part></tp:taxon-name></italic> Latreille, 1829 provided by <xref ref-type="bibr" rid="B1">Breuning (1938)</xref>, we found that <italic><tp:taxon-name><tp:taxon-name-part taxon-name-part-type="genus" reg="Eurymesosa">Eurymesosa</tp:taxon-name-part></tp:taxon-name></italic> is similar to <italic><tp:taxon-name><tp:taxon-name-part taxon-name-part-type="genus" reg="Mesosa">Mesosa</tp:taxon-name-part></tp:taxon-name></italic> in its elongated oval body, the antennae thin and fringed beneath, the apical cicatrix of antennal scape opened, the 3<sup>rd</sup> antennomere significantly longer than scape, the elytra widely rounded at apex, the prosternal process lower than procoxae, and the mid-tibiae without a groove. However, <italic><tp:taxon-name><tp:taxon-name-part taxon-name-part-type="genus" reg="Eurymesosa">Eurymesosa</tp:taxon-name-part></tp:taxon-name></italic> differs from <italic><tp:taxon-name><tp:taxon-name-part taxon-name-part-type="genus" reg="Mesosa">Mesosa</tp:taxon-name-part></tp:taxon-name></italic> in having the eyes strongly reniform (upper lobe and lower lobe of eyes subdivided in <italic><tp:taxon-name><tp:taxon-name-part taxon-name-part-type="genus" reg="Mesosa">Mesosa</tp:taxon-name-part></tp:taxon-name></italic>), the elytra with two large, oblique bumps behind the middle of the base (without two large, oblique bumps behind middle of base in <italic><tp:taxon-name><tp:taxon-name-part taxon-name-part-type="genus" reg="Mesosa">Mesosa</tp:taxon-name-part></tp:taxon-name></italic>), the mesosternal process with a single tubercle in the middle (without tubercles in middle in <italic><tp:taxon-name><tp:taxon-name-part taxon-name-part-type="genus" reg="Mesosa">Mesosa</tp:taxon-name-part></tp:taxon-name></italic>).</p></tp:treatment-sec><tp:treatment-sec sec-type="distribution" id="SECID0ESPAC"><title>Distribution.</title><p>Cambodia, China, Indonesia (parts of Borneo), Laos, Malaysia (Peninsular Malayasia, parts of Borneo), Vietnam.</p></tp:treatment-sec><ref-list><ref id="B2"><mixed-citation xmlns:xlink="http://www.w3.org/1999/xlink" xlink:type="simple"><person-group><name name-style="western"><surname>Breuning</surname><given-names>S</given-names></name></person-group> (<year>1959</year>) Catalogue des Lamiaires du Monde (Col. Céramb.) 2. Lieferung. Tuntzing bei München, Mus. G. Frey, 49–107.</mixed-citation></ref><ref id="B12"><mixed-citation xmlns:xlink="http://www.w3.org/1999/xlink" xlink:type="simple"><person-group><name name-style="western"><surname>Rondon</surname><given-names>JA</given-names></name><name name-style="western"><surname>Breuning</surname><given-names>S</given-names></name></person-group> (<year>1970</year>) <article-title>Lamiines du Laos.</article-title><source>Pacific Insects Monograph</source><volume>24</volume>: <fpage>315</fpage>–<lpage>571</lpage>.</mixed-citation></ref><ref id="B14"><mixed-citation xmlns:xlink="http://www.w3.org/1999/xlink" xlink:type="simple"><person-group><name name-style="western"><surname>Yamasako</surname><given-names>J</given-names></name><name name-style="western"><surname>Lin</surname><given-names>M</given-names></name></person-group> (<year>2016</year>) A new species in the mesosine genus <italic><tp:taxon-name><tp:taxon-name-part taxon-name-part-type="genus">Eurymesosa</tp:taxon-name-part></tp:taxon-name></italic> Breuning, 1939 (<tp:taxon-name><tp:taxon-name-part taxon-name-part-type="order">Coleoptera</tp:taxon-name-part></tp:taxon-name>: <tp:taxon-name><tp:taxon-name-part taxon-name-part-type="family">Cerambycidae</tp:taxon-name-part></tp:taxon-name>: <tp:taxon-name><tp:taxon-name-part taxon-name-part-type="subfamily">Lamiinae</tp:taxon-name-part></tp:taxon-name>) from China Entomotaxonomia 38(3): 193–196.</mixed-citation></ref><ref id="B8"><mixed-citation xmlns:xlink="http://www.w3.org/1999/xlink" xlink:type="simple"><person-group><name name-style="western"><surname>Lin</surname><given-names>M</given-names></name><name name-style="western"><surname>Yang</surname><given-names>X</given-names></name></person-group> (<year>2019</year>) <source>Catalogue of Chinese <tp:taxon-name><tp:taxon-name-part taxon-name-part-type="order">Coleoptera</tp:taxon-name-part></tp:taxon-name> (Vol. 9). <tp:taxon-name><tp:taxon-name-part taxon-name-part-type="superfamily">Chrysomeloidea</tp:taxon-name-part></tp:taxon-name>: <tp:taxon-name><tp:taxon-name-part taxon-name-part-type="family">Vesperidae</tp:taxon-name-part></tp:taxon-name>, <tp:taxon-name><tp:taxon-name-part taxon-name-part-type="family">Disteniidae</tp:taxon-name-part></tp:taxon-name>, <tp:taxon-name><tp:taxon-name-part taxon-name-part-type="family">Cerambycidae</tp:taxon-name-part></tp:taxon-name>.</source><publisher-name>Science Press</publisher-name>, <publisher-loc>Beijing</publisher-loc>, <size units="page">575 pp</size>.</mixed-citation></ref><ref id="B6"><mixed-citation xmlns:xlink="http://www.w3.org/1999/xlink" xlink:type="simple"><person-group><name name-style="western"><surname>Danilevsky</surname><given-names>ML</given-names></name></person-group> (<year>2020</year>) Catalogue of Palaearctic <tp:taxon-name><tp:taxon-name-part taxon-name-part-type="order">Coleoptera</tp:taxon-name-part></tp:taxon-name>. volume 6/1. <tp:taxon-name><tp:taxon-name-part taxon-name-part-type="superfamily">Chrysomeloidea</tp:taxon-name-part></tp:taxon-name> I (<tp:taxon-name><tp:taxon-name-part taxon-name-part-type="family">Vesperidae</tp:taxon-name-part></tp:taxon-name>, <tp:taxon-name><tp:taxon-name-part taxon-name-part-type="family">Disteniidae</tp:taxon-name-part></tp:taxon-name>, <tp:taxon-name><tp:taxon-name-part taxon-name-part-type="family">Cerambycidae</tp:taxon-name-part></tp:taxon-name>) Updated and Revised Second Edition. Mikhail L. Danilevsky editor. Koninklijke Brill, Leiden 2, [xxviii +] 712 pp. <ext-link xlink:href="10.1163/9789004440333_002" ext-link-type="doi" xlink:type="simple">https://doi.org/10.1163/9789004440333_002</ext-link></mixed-citation></ref><ref id="B1"><mixed-citation xmlns:xlink="http://www.w3.org/1999/xlink" xlink:type="simple"><person-group><name name-style="western"><surname>Breuning</surname><given-names>S</given-names></name></person-group> (<year>1938</year>) Études sur les Lamiaires (Coléop. Cerambycidæ). Huitième tribu: <tp:taxon-name><tp:taxon-name-part taxon-name-part-type="tribe">Mesosini</tp:taxon-name-part></tp:taxon-name> Thomson. Novitates Entomologicæ, 3ème supplément (46–49): 365–392.</mixed-citation></ref></ref-list></tp:taxon-treatment>
