# Supplementary material for: ﻿A revision of the genus Eurymesosa Breuning, 1938 (Cerambycidae, Lamiinae, Mesosini)
Source: Zookeys. 2024 Mar 5;1193:111–23. doi: 10.3897/zookeys.1193.115513 (PMC10933581; doi:10.3897/zookeys.1193.115513)
Supplement: XML Treatment for Eurymesosa allapsa [file zookeys.1193.115513-treatment2.xml]

<!DOCTYPE tp:taxon-treatment
  PUBLIC "-//TaxonX//DTD Taxonomic Treatment Publishing DTD v0 20100105//EN" "tax-treatment-NSO.dtd">
<tp:taxon-treatment xmlns:tp="http://www.plazi.org/taxpub"><tp:treatment-meta><kwd-group><label>Taxon classification</label><kwd>
              <named-content content-type="kingdom">Animalia</named-content>
            </kwd><kwd>
              <named-content content-type="order">Coleoptera</named-content>
            </kwd><kwd>
              <named-content content-type="family">Cerambycidae</named-content>
            </kwd></kwd-group><mixed-citation publication-type="journal"><person-group><name><surname>Huang</surname><given-names>Gui-Qiang</given-names></name><name><surname>Xu</surname><given-names>Ling-Rui</given-names></name><name><surname>Zhou</surname><given-names>Xian</given-names></name><name><surname>Zhang</surname><given-names>Gui-Mei</given-names></name></person-group><article-title>﻿A revision of the genus <italic><tp:taxon-name><tp:taxon-name-part taxon-name-part-type="genus" reg="Eurymesosa">Eurymesosa</tp:taxon-name-part></tp:taxon-name></italic> Breuning, 1938 (<tp:taxon-name><tp:taxon-name-part taxon-name-part-type="family">Cerambycidae</tp:taxon-name-part></tp:taxon-name>, <tp:taxon-name><tp:taxon-name-part taxon-name-part-type="subfamily">Lamiinae</tp:taxon-name-part></tp:taxon-name>, <tp:taxon-name><tp:taxon-name-part taxon-name-part-type="tribe">Mesosini</tp:taxon-name-part></tp:taxon-name>)</article-title><source>Zookeys</source><day>05</day><month>03</month><year>2024</year><volume>1193</volume><fpage>111</fpage><lpage>123</lpage><pub-id pub-id-type="doi">10.3897/zookeys.1193.115513</pub-id></mixed-citation></tp:treatment-meta><tp:nomenclature><label>﻿</label><tp:taxon-name>
            <object-id xmlns:xlink="http://www.w3.org/1999/xlink" content-type="arpha" xlink:type="simple">1D4966D5-9C18-513A-A17C-6FE79F1B8049</object-id>
            <tp:taxon-name-part taxon-name-part-type="genus" reg="Eurymesosa">Eurymesosa</tp:taxon-name-part>
            <tp:taxon-name-part taxon-name-part-type="species" reg="allapsa">allapsa</tp:taxon-name-part>
          </tp:taxon-name><tp:taxon-authority>(Pascoe, 1866), stat. resurr.</tp:taxon-authority><xref ref-type="fig" rid="F1">Fig. 1A–I</xref><tp:nomenclature-citation-list><tp:nomenclature-citation><tp:taxon-name>
                <tp:taxon-name-part taxon-name-part-type="genus" reg="Mesosa">Mesosa</tp:taxon-name-part>
                <tp:taxon-name-part taxon-name-part-type="species" reg="allapsa">allapsa</tp:taxon-name-part>
              </tp:taxon-name><comment>Pascoe, 1866: 231 (type locality: “Penang, Malaysia”).</comment></tp:nomenclature-citation><tp:nomenclature-citation><tp:taxon-name>
                <tp:taxon-name-part taxon-name-part-type="genus" reg="Eurymesosa">Eurymesosa</tp:taxon-name-part>
                <tp:taxon-name-part taxon-name-part-type="species" reg="ventralis">ventralis</tp:taxon-name-part>
              </tp:taxon-name><comment>m. <tp:taxon-name><tp:taxon-name-part taxon-name-part-type="genus" reg="Eurymesosa"/><tp:taxon-name-part taxon-name-part-type="species" reg="ventralis"/><tp:taxon-name-part taxon-name-part-type="subspecies" reg="allapsa">allapsa</tp:taxon-name-part></tp:taxon-name>: <xref ref-type="bibr" rid="B1">Breuning 1938</xref>: 391; <xref ref-type="bibr" rid="B2">Breuning 1959</xref>: 49 (catalogue).</comment></tp:nomenclature-citation></tp:nomenclature-citation-list></tp:nomenclature><tp:treatment-sec sec-type="type material" id="SECID0EPCAE"><title>Type material examined.</title><p><bold><italic>Holotype</italic></bold>, ♂ (<abbrev xmlns:xlink="http://www.w3.org/1999/xlink" xlink:title="The Natural History Museum, London, United Kingdom" id="ABBRID0E1CAE" xlink:type="simple">BMNH</abbrev>), <italic><tp:taxon-name><tp:taxon-name-part taxon-name-part-type="genus" reg="Mesosa">Mesosa</tp:taxon-name-part><tp:taxon-name-part taxon-name-part-type="species" reg="allapsa">allapsa</tp:taxon-name-part></tp:taxon-name></italic> Typ Pasc (handwritten with black ink on a rectangular white label) / <italic><tp:taxon-name><tp:taxon-name-part taxon-name-part-type="genus" reg="Mesosa">Mesosa</tp:taxon-name-part><tp:taxon-name-part taxon-name-part-type="species" reg="allapsa">allapsa</tp:taxon-name-part></tp:taxon-name></italic> Penang Pasc. (handwritten with black ink on a rectangular white label with a longitudinal black line at left side) / Penang (handwritten with black ink on an olive-green label) / Pascoe Coll. 93–60. (printed with black ink on a rectangular white label) / Type (printed with black ink on a circular white label with circular red borders) / NHMUK 014596800 plus a QR (quick response) code (printed with black ink on a rectangular white label); examined from five photographs (Fig. <xref ref-type="fig" rid="F1">1A–E</xref>).</p><fig id="F1" position="float" orientation="portrait"><object-id xmlns:xlink="http://www.w3.org/1999/xlink" content-type="doi" xlink:type="simple">10.3897/zookeys.1193.115513.figure1</object-id><object-id xmlns:xlink="http://www.w3.org/1999/xlink" content-type="arpha" xlink:type="simple">DE66FA41-682A-52AF-9CA9-C08B65216842</object-id><label>Figure 1.</label><caption><p><bold>A–I</bold><italic><tp:taxon-name><tp:taxon-name-part taxon-name-part-type="genus" reg="Eurymesosa">Eurymesosa</tp:taxon-name-part><tp:taxon-name-part taxon-name-part-type="species" reg="allapsa">allapsa</tp:taxon-name-part></tp:taxon-name></italic><bold>A–E</bold><italic><tp:taxon-name><tp:taxon-name-part taxon-name-part-type="genus" reg="Mesosa">Mesosa</tp:taxon-name-part><tp:taxon-name-part taxon-name-part-type="species" reg="allapsa">allapsa</tp:taxon-name-part></tp:taxon-name></italic>, holotype <bold>A</bold> male, dorsal habitus <bold>B</bold> male, lateral habitus <bold>C</bold> male, ventral habitus <bold>D</bold> male, frontal view <bold>E</bold> labels (photographs <bold>A–E</bold> were taken by Guang-Lin Xie) <bold>F–I</bold><italic><tp:taxon-name><tp:taxon-name-part taxon-name-part-type="genus" reg="Eurymesosa">Eurymesosa</tp:taxon-name-part><tp:taxon-name-part taxon-name-part-type="species" reg="allapsa">allapsa</tp:taxon-name-part></tp:taxon-name></italic>, female <bold>F</bold> dorsal habitus <bold>G</bold> lateral habitus <bold>H</bold> ventral habitus <bold>I</bold> frontal view (photographs <bold>F–I</bold> were taken by Francesco Vitali).</p></caption><graphic xmlns:xlink="http://www.w3.org/1999/xlink" xlink:href="zookeys-1193-111_article-115513__-g001.jpg" position="float" orientation="portrait" xlink:type="simple" id="oo_995560.jpg"><uri content-type="original_file" xlink:type="simple">https://binary.pensoft.net/fig/995560</uri></graphic></fig></tp:treatment-sec><tp:treatment-sec sec-type="material" id="SECID0ECGAE"><title>Additional materials examined.</title><p>1 ♀ (<abbrev xmlns:xlink="http://www.w3.org/1999/xlink" xlink:title="Collection Francesco Vitali, Luxembourg, Grand-Duchy of Luxembourg" id="ABBRID0EIGAE" xlink:type="simple">CFV</abbrev>), Mt. Bawang, Kalimantan, Borneo, Indonesia, II.2018, leg. local collector; examined from four photographs (Fig. <xref ref-type="fig" rid="F1">1F–I</xref>). 3 ♀♀ (<abbrev xmlns:xlink="http://www.w3.org/1999/xlink" xlink:title="Collection Daniel J. Heffern, Houston, Texas, United States" id="ABBRID0EQGAE" xlink:type="simple">CDJH</abbrev>), all from Sabah (Crocker Range, 18.III.1999; Mt. Trus-Madi, 14.IV.2001; Ranau, 17.II.2005), Borneo, Malaysia, leg. local collectors. 1 ♂ (<abbrev xmlns:xlink="http://www.w3.org/1999/xlink" xlink:title="Collection Daniel J. Heffern, Houston, Texas, United States" id="ABBRID0EUGAE" xlink:type="simple">CDJH</abbrev>), Tawau, Sabah, Borneo, Malaysia, 1.V.2016, leg. local collector.</p></tp:treatment-sec><tp:treatment-sec sec-type="description" id="SECID0EYGAE"><title>Description of female.</title><p>Similar to male, but with the body length: 14.0–15.4 mm (4 specimens). One of the specimens (Fig. <xref ref-type="fig" rid="F1">1F–I</xref>), body length: 15.4 mm, antennae 1.28 times as long as body, length (mm) of each antennomere: scape = 3.4, pedicel= 0.4, III = 3.8, IV= 2.7, V = 2.0, VI = 1.5, VII = 1.4, VIII = 1.2, IX = 1.2, X= 1.1, X I = 1.0; elytra 1.6 times as long as wide.</p></tp:treatment-sec><tp:treatment-sec sec-type="comments" id="SECID0ECHAE"><title>Comments.</title><p>After exposing the lateral lobes of the tegmen (Fig. <xref ref-type="fig" rid="F1">1C</xref>), it was possible to confirm that the holotype of <italic><tp:taxon-name><tp:taxon-name-part taxon-name-part-type="genus" reg="Mesosa">M.</tp:taxon-name-part><tp:taxon-name-part taxon-name-part-type="species" reg="allapsa">allapsa</tp:taxon-name-part></tp:taxon-name></italic> is a male. <xref ref-type="bibr" rid="B1">Breuning (1938)</xref> treated <italic><tp:taxon-name><tp:taxon-name-part taxon-name-part-type="genus" reg="Mesosa">M.</tp:taxon-name-part><tp:taxon-name-part taxon-name-part-type="species" reg="allapsa">allapsa</tp:taxon-name-part></tp:taxon-name></italic> as an infraspecific variation or morph of <italic><tp:taxon-name><tp:taxon-name-part taxon-name-part-type="genus" reg="Eurymesosa">E.</tp:taxon-name-part><tp:taxon-name-part taxon-name-part-type="species" reg="ventralis">ventralis</tp:taxon-name-part></tp:taxon-name></italic> based on the character “The two dark brown postmedian disc spots on each elytron are joined by a single larger spot”. After comparing the holotypes of the above two species (Figs <xref ref-type="fig" rid="F1">1A–D</xref>, <xref ref-type="fig" rid="F2">2A–D</xref>), we found that <italic><tp:taxon-name><tp:taxon-name-part taxon-name-part-type="genus" reg="Mesosa">M.</tp:taxon-name-part><tp:taxon-name-part taxon-name-part-type="species" reg="allapsa">allapsa</tp:taxon-name-part></tp:taxon-name></italic> can be clearly distinguished from <italic><tp:taxon-name><tp:taxon-name-part taxon-name-part-type="genus" reg="Eurymesosa">E.</tp:taxon-name-part><tp:taxon-name-part taxon-name-part-type="species" reg="ventralis">ventralis</tp:taxon-name-part></tp:taxon-name></italic> by the following characters: the pubescent bands on the vertex are brown with light pink border (pubescent bands on vertex are yellowish brown for <italic><tp:taxon-name><tp:taxon-name-part taxon-name-part-type="genus" reg="Eurymesosa">E.</tp:taxon-name-part><tp:taxon-name-part taxon-name-part-type="species" reg="ventralis">ventralis</tp:taxon-name-part></tp:taxon-name></italic>), each elytron covered with patchy dark brown maculae in basal half, with a single large irregular black spot behind middle, with patchy dark brown maculae in middle and near apical 1/4 (each elytron covered with patchy yellowish-brown maculae in basal half, with several small irregular black spots behind middle, with patchy yellowish-brown maculae in middle and near apical 1/4 for <italic><tp:taxon-name><tp:taxon-name-part taxon-name-part-type="genus" reg="Eurymesosa">E.</tp:taxon-name-part><tp:taxon-name-part taxon-name-part-type="species" reg="ventralis">ventralis</tp:taxon-name-part></tp:taxon-name></italic>), femora, apical 2/3 of tibiae and dorsum of two basal joints and last joint of tarsi covered with short light pink pubescence (femora, apical 2/3 of tibiae and dorsum of two basal joints and last joint of tarsi covered with short yellowish-brown pubescence for <italic><tp:taxon-name><tp:taxon-name-part taxon-name-part-type="genus" reg="Eurymesosa">E.</tp:taxon-name-part><tp:taxon-name-part taxon-name-part-type="species" reg="ventralis">ventralis</tp:taxon-name-part></tp:taxon-name></italic>). We thus resurrect <italic><tp:taxon-name><tp:taxon-name-part taxon-name-part-type="genus" reg="Mesosa">M.</tp:taxon-name-part><tp:taxon-name-part taxon-name-part-type="species" reg="allapsa">allapsa</tp:taxon-name-part></tp:taxon-name></italic> and decide to keep it in the genus <italic><tp:taxon-name><tp:taxon-name-part taxon-name-part-type="genus" reg="Eurymesosa">Eurymesosa</tp:taxon-name-part></tp:taxon-name></italic>.</p></tp:treatment-sec><tp:treatment-sec sec-type="distribution" id="SECID0ECLAE"><title>Distribution.</title><p>Malaysia (Penang, Sabah), Indonesia (Kalimantan).</p></tp:treatment-sec><tp:treatment-sec><!--Section generated to contain objects referenced in tp:taxon-treatment.--><fig id="F2" position="float" orientation="portrait"><object-id xmlns:xlink="http://www.w3.org/1999/xlink" content-type="doi" xlink:type="simple">10.3897/zookeys.1193.115513.figure2</object-id><object-id xmlns:xlink="http://www.w3.org/1999/xlink" content-type="arpha" xlink:type="simple">6F0698D2-1A16-5444-8B34-228CFB6AE2A2</object-id><label>Figure 2.</label><caption><p><bold>A–P</bold><italic><tp:taxon-name><tp:taxon-name-part taxon-name-part-type="genus" reg="Eurymesosa">Eurymesosa</tp:taxon-name-part><tp:taxon-name-part taxon-name-part-type="species" reg="ventralis">ventralis</tp:taxon-name-part></tp:taxon-name></italic><bold>A–E</bold><italic><tp:taxon-name><tp:taxon-name-part taxon-name-part-type="genus" reg="Ereis">Ereis</tp:taxon-name-part><tp:taxon-name-part taxon-name-part-type="species" reg="ventralis">ventralis</tp:taxon-name-part></tp:taxon-name></italic>, holotype <bold>A</bold> male, dorsal habitus <bold>B</bold> male, lateral habitus <bold>C</bold> male, ventral habitus <bold>D</bold> male, frontal view <bold>E</bold> labels (photographs <bold>A–E</bold> were taken by Guang-Lin Xie) <bold>F–H</bold><italic><tp:taxon-name><tp:taxon-name-part taxon-name-part-type="genus" reg="Mesosa">Mesosa</tp:taxon-name-part><tp:taxon-name-part taxon-name-part-type="species" reg="nigromaculata">nigromaculata</tp:taxon-name-part></tp:taxon-name></italic>, holotype <bold>F</bold> female, dorsal habitus <bold>G</bold> female, lateral habitus <bold>H</bold> labels (photographs <bold>F–H</bold> were taken by Xavier Gouverneur) <bold>I–L</bold><italic><tp:taxon-name><tp:taxon-name-part taxon-name-part-type="genus" reg="Eurymesosa">Eurymesosa</tp:taxon-name-part><tp:taxon-name-part taxon-name-part-type="species" reg="affinis">affinis</tp:taxon-name-part></tp:taxon-name></italic>, holotype <bold>I</bold> female, dorsal habitus <bold>J</bold> female, lateral habitus <bold>K</bold> female, ventral habitus <bold>L</bold> labels <bold>M–P</bold><italic><tp:taxon-name><tp:taxon-name-part taxon-name-part-type="genus" reg="Eurymesosa">Eurymesosa</tp:taxon-name-part><tp:taxon-name-part taxon-name-part-type="species" reg="multinigromaculata">multinigromaculata</tp:taxon-name-part></tp:taxon-name></italic>, holotype <bold>M</bold> female, dorsal habitus <bold>N</bold> female, lateral habitus <bold>O</bold> female, ventral habitus <bold>P</bold> labels (photographs <bold>I–P</bold> were taken by Christophe Rivier).</p></caption><graphic xmlns:xlink="http://www.w3.org/1999/xlink" xlink:href="zookeys-1193-111_article-115513__-g002.jpg" position="float" orientation="portrait" xlink:type="simple" id="oo_995561.jpg"><uri content-type="original_file" xlink:type="simple">https://binary.pensoft.net/fig/995561</uri></graphic></fig></tp:treatment-sec><ref-list><ref id="B1"><mixed-citation xmlns:xlink="http://www.w3.org/1999/xlink" xlink:type="simple"><person-group><name name-style="western"><surname>Breuning</surname><given-names>S</given-names></name></person-group> (<year>1938</year>) Études sur les Lamiaires (Coléop. Cerambycidæ). Huitième tribu: <tp:taxon-name><tp:taxon-name-part taxon-name-part-type="tribe">Mesosini</tp:taxon-name-part></tp:taxon-name> Thomson. Novitates Entomologicæ, 3ème supplément (46–49): 365–392.</mixed-citation></ref><ref id="B2"><mixed-citation xmlns:xlink="http://www.w3.org/1999/xlink" xlink:type="simple"><person-group><name name-style="western"><surname>Breuning</surname><given-names>S</given-names></name></person-group> (<year>1959</year>) Catalogue des Lamiaires du Monde (Col. Céramb.) 2. Lieferung. Tuntzing bei München, Mus. G. Frey, 49–107.</mixed-citation></ref></ref-list></tp:taxon-treatment>
