# Supplementary material for: ﻿A revision of the genus Eurymesosa Breuning, 1938 (Cerambycidae, Lamiinae, Mesosini)
Source: Zookeys. 2024 Mar 5;1193:111–23. doi: 10.3897/zookeys.1193.115513 (PMC10933581; doi:10.3897/zookeys.1193.115513)
Supplement: XML Treatment for Eurymesosa ventralis [file zookeys.1193.115513-treatment3.xml]

<!DOCTYPE tp:taxon-treatment
  PUBLIC "-//TaxonX//DTD Taxonomic Treatment Publishing DTD v0 20100105//EN" "tax-treatment-NSO.dtd">
<tp:taxon-treatment xmlns:tp="http://www.plazi.org/taxpub"><tp:treatment-meta><kwd-group><label>Taxon classification</label><kwd>
              <named-content content-type="kingdom">Animalia</named-content>
            </kwd><kwd>
              <named-content content-type="order">Coleoptera</named-content>
            </kwd><kwd>
              <named-content content-type="family">Cerambycidae</named-content>
            </kwd></kwd-group><mixed-citation publication-type="journal"><person-group><name><surname>Huang</surname><given-names>Gui-Qiang</given-names></name><name><surname>Xu</surname><given-names>Ling-Rui</given-names></name><name><surname>Zhou</surname><given-names>Xian</given-names></name><name><surname>Zhang</surname><given-names>Gui-Mei</given-names></name></person-group><article-title>﻿A revision of the genus <italic><tp:taxon-name><tp:taxon-name-part taxon-name-part-type="genus" reg="Eurymesosa">Eurymesosa</tp:taxon-name-part></tp:taxon-name></italic> Breuning, 1938 (<tp:taxon-name><tp:taxon-name-part taxon-name-part-type="family">Cerambycidae</tp:taxon-name-part></tp:taxon-name>, <tp:taxon-name><tp:taxon-name-part taxon-name-part-type="subfamily">Lamiinae</tp:taxon-name-part></tp:taxon-name>, <tp:taxon-name><tp:taxon-name-part taxon-name-part-type="tribe">Mesosini</tp:taxon-name-part></tp:taxon-name>)</article-title><source>Zookeys</source><day>05</day><month>03</month><year>2024</year><volume>1193</volume><fpage>111</fpage><lpage>123</lpage><pub-id pub-id-type="doi">10.3897/zookeys.1193.115513</pub-id></mixed-citation></tp:treatment-meta><tp:nomenclature><label>﻿</label><tp:taxon-name>
            <object-id xmlns:xlink="http://www.w3.org/1999/xlink" content-type="arpha" xlink:type="simple">ED66246D-E3AD-5775-9FAE-7389DB3BBC95</object-id>
            <tp:taxon-name-part taxon-name-part-type="genus" reg="Eurymesosa">Eurymesosa</tp:taxon-name-part>
            <tp:taxon-name-part taxon-name-part-type="species" reg="ventralis">ventralis</tp:taxon-name-part>
          </tp:taxon-name><tp:taxon-authority>(Pascoe, 1865)</tp:taxon-authority><xref ref-type="fig" rid="F2">Fig. 2A–P</xref><tp:nomenclature-citation-list><tp:nomenclature-citation><tp:taxon-name>
                <tp:taxon-name-part taxon-name-part-type="genus" reg="Ereis">Ereis</tp:taxon-name-part>
                <tp:taxon-name-part taxon-name-part-type="species" reg="ventralis">ventralis</tp:taxon-name-part>
              </tp:taxon-name><comment>Pascoe, 1865: 105 (type locality: “Cambodia”).</comment></tp:nomenclature-citation><tp:nomenclature-citation><tp:taxon-name>
                <tp:taxon-name-part taxon-name-part-type="genus" reg="Eurymesosa">Eurymesosa</tp:taxon-name-part>
                <tp:taxon-name-part taxon-name-part-type="species" reg="ventralis">ventralis</tp:taxon-name-part>
              </tp:taxon-name><comment>: <xref ref-type="bibr" rid="B1">Breuning 1938</xref>: 391 (redescription); <xref ref-type="bibr" rid="B2">Breuning 1959</xref>: 49 (catalogue).</comment></tp:nomenclature-citation><tp:nomenclature-citation><tp:taxon-name>
                <tp:taxon-name-part taxon-name-part-type="genus" reg="Mesosa">Mesosa</tp:taxon-name-part>
                <tp:taxon-name-part taxon-name-part-type="species" reg="nigromaculata">nigromaculata</tp:taxon-name-part>
              </tp:taxon-name><comment>Pic, 1932: 26 (type locality: “Tonkin, Vietnam”).</comment></tp:nomenclature-citation><tp:nomenclature-citation><tp:taxon-name>
                <tp:taxon-name-part taxon-name-part-type="genus" reg="Eurymesosa">Eurymesosa</tp:taxon-name-part>
                <tp:taxon-name-part taxon-name-part-type="species" reg="ventralis">ventralis</tp:taxon-name-part>
              </tp:taxon-name><comment>m. <tp:taxon-name><tp:taxon-name-part taxon-name-part-type="genus" reg="Mesosa"/><tp:taxon-name-part taxon-name-part-type="species" reg="ventralis"/><tp:taxon-name-part taxon-name-part-type="subspecies" reg="nigromaculata">nigromaculata</tp:taxon-name-part></tp:taxon-name>: <xref ref-type="bibr" rid="B1">Breuning 1938</xref>: 391; <xref ref-type="bibr" rid="B2">Breuning 1959</xref>: 49 (catalogue).</comment></tp:nomenclature-citation><tp:nomenclature-citation><tp:taxon-name>
                <tp:taxon-name-part taxon-name-part-type="genus" reg="Eurymesosa">Eurymesosa</tp:taxon-name-part>
                <tp:taxon-name-part taxon-name-part-type="species" reg="albostictica">albostictica</tp:taxon-name-part>
              </tp:taxon-name><comment>Breuning, 1962:15 (type locality: “Vientiane, Laos”); <xref ref-type="bibr" rid="B12">Rondon and Breuning 1970</xref>: 319, fig. 1b. syn. nov.</comment></tp:nomenclature-citation><tp:nomenclature-citation><tp:taxon-name>
                <tp:taxon-name-part taxon-name-part-type="genus" reg="Eurymesosa">Eurymesosa</tp:taxon-name-part>
                <tp:taxon-name-part taxon-name-part-type="species" reg="affinis">affinis</tp:taxon-name-part>
              </tp:taxon-name><comment>Breuning, 1970: 363 (type locality: “Laos”). syn. nov.</comment></tp:nomenclature-citation><tp:nomenclature-citation><tp:taxon-name>
                <tp:taxon-name-part taxon-name-part-type="genus" reg="Eurymesosa">Eurymesosa</tp:taxon-name-part>
                <tp:taxon-name-part taxon-name-part-type="species" reg="multinigromaculata">multinigromaculata</tp:taxon-name-part>
              </tp:taxon-name><comment>Breuning, 1974: 72 (type locality: “Cambodia”). syn. nov.</comment></tp:nomenclature-citation></tp:nomenclature-citation-list></tp:nomenclature><tp:treatment-sec sec-type="type material" id="SECID0EIQAE"><title>Type materials examined.</title><p><bold><italic><tp:taxon-name><tp:taxon-name-part taxon-name-part-type="genus" reg="Ereis">Ereis</tp:taxon-name-part><tp:taxon-name-part taxon-name-part-type="species" reg="ventralis">ventralis</tp:taxon-name-part></tp:taxon-name></italic> Pascoe, 1865: <italic>holotype</italic></bold>, ♂ (<abbrev xmlns:xlink="http://www.w3.org/1999/xlink" xlink:title="The Natural History Museum, London, United Kingdom" id="ABBRID0E4QAE" xlink:type="simple">BMNH</abbrev>), <italic><tp:taxon-name><tp:taxon-name-part taxon-name-part-type="genus" reg="Ereis">Ereis</tp:taxon-name-part><tp:taxon-name-part taxon-name-part-type="species" reg="ventralis">ventralis</tp:taxon-name-part></tp:taxon-name></italic> Typ Pasc (handwritten with black ink on a rectangular white label) / <italic><tp:taxon-name><tp:taxon-name-part taxon-name-part-type="genus" reg="Ereis">Ereis</tp:taxon-name-part><tp:taxon-name-part taxon-name-part-type="species" reg="ventralis">ventralis</tp:taxon-name-part></tp:taxon-name></italic> Cambodia Pasc (handwritten with black ink on a rectangular white label with a black line under “Cambodia Pasc”) / Cambodia (handwritten with black ink on a olive-green label) / Pascoe Coll. 93–60. (printed with black ink on a rectangular white label) / Type (printed with black ink on a circular white label with circular red borders) / NHMUK 014596801 plus a QR (quick response) code (printed with black ink on a rectangular white label); examined from five photographs (Fig. <xref ref-type="fig" rid="F2">2A–E</xref>). <bold><italic><tp:taxon-name><tp:taxon-name-part taxon-name-part-type="genus" reg="Mesosa">Mesosa</tp:taxon-name-part><tp:taxon-name-part taxon-name-part-type="species" reg="nigromaculata">nigromaculata</tp:taxon-name-part></tp:taxon-name></italic> Pic, 1932: <italic>holotype</italic></bold>, ♀ (<abbrev xmlns:xlink="http://www.w3.org/1999/xlink" xlink:title="Muséum National d’Histoire Naturelle, Paris, France" id="ABBRID0EJSAE" xlink:type="simple">MNHN</abbrev>), Tonkin (handwritten with black ink on a rectangular white label) / Bien hoa (handwritten with black ink on a rectangular white label) / <italic><tp:taxon-name><tp:taxon-name-part taxon-name-part-type="genus" reg="Mesosa">Mesosa</tp:taxon-name-part><tp:taxon-name-part taxon-name-part-type="species" reg="nigromaculata">nigromaculata</tp:taxon-name-part></tp:taxon-name></italic> n sp (handwritten with black ink on a rectangular white label) / <italic><tp:taxon-name><tp:taxon-name-part taxon-name-part-type="genus" reg="Mesosa">Mesosa</tp:taxon-name-part><tp:taxon-name-part taxon-name-part-type="species" reg="allapsa">allapsa</tp:taxon-name-part></tp:taxon-name></italic> Pasc. var. (Breuning vid 1935) (handwritten with black ink on a rectangular white label) / <italic><tp:taxon-name><tp:taxon-name-part taxon-name-part-type="genus" reg="Mesosa">M.</tp:taxon-name-part><tp:taxon-name-part taxon-name-part-type="species" reg="nigromaculata">nigromaculata</tp:taxon-name-part></tp:taxon-name></italic> Pic (handwritten with black ink on a rectangular white label) / TYPE (printed with black ink on a rectangular red label) / Museum Paris Coll. M. Pic (printed with black ink on a rectangular white label with black borders); examined from three photographs (Fig. <xref ref-type="fig" rid="F2">2F–H</xref>). <bold><italic><tp:taxon-name><tp:taxon-name-part taxon-name-part-type="genus" reg="Eurymesosa">Eurymesosa</tp:taxon-name-part><tp:taxon-name-part taxon-name-part-type="species" reg="affinis">affinis</tp:taxon-name-part></tp:taxon-name></italic> Breuning, 1970: <italic>holotype</italic></bold>, ♀ (<abbrev xmlns:xlink="http://www.w3.org/1999/xlink" xlink:title="Muséum National d’Histoire Naturelle, Paris, France" id="ABBRID0EAUAE" xlink:type="simple">MNHN</abbrev>), Pach Mouhot (“Pach” handwritten and “Mouhot” printed with black ink on a rectangular white label with a transversal back line in middle) / TYPE (printed with black ink on a rectangular red label) / <italic><tp:taxon-name><tp:taxon-name-part taxon-name-part-type="genus" reg="Eurymesosa">Eurymesosa</tp:taxon-name-part><tp:taxon-name-part taxon-name-part-type="species" reg="affinis">affinis</tp:taxon-name-part></tp:taxon-name></italic> mihi Typ Breuning dét. (“<italic><tp:taxon-name><tp:taxon-name-part taxon-name-part-type="genus" reg="Eurymesosa">Eurymesosa</tp:taxon-name-part><tp:taxon-name-part taxon-name-part-type="species" reg="affinis">affinis</tp:taxon-name-part></tp:taxon-name></italic> mihi Typ” handwritten and “Breuning dét.” printed with black ink on a rectangular white label) / HOLOTYPE (printed with black ink on a rectangular red label) / HOLOTYPE <italic><tp:taxon-name><tp:taxon-name-part taxon-name-part-type="genus" reg="Eurymesosa">Eurymesosa</tp:taxon-name-part><tp:taxon-name-part taxon-name-part-type="species" reg="affinis">affinis</tp:taxon-name-part></tp:taxon-name></italic> Breuning, 1970 (printed with black ink on a rectangular white label) \ <abbrev xmlns:xlink="http://www.w3.org/1999/xlink" xlink:title="Muséum National d’Histoire Naturelle, Paris, France" id="ABBRID0EFVAE" xlink:type="simple">MNHN</abbrev>, Paris EC23124 plus a QR (quick response) code (printed with black ink on a rectangular white label); examined from four photographs (Fig. <xref ref-type="fig" rid="F2">2I–L</xref>). <bold><italic><tp:taxon-name><tp:taxon-name-part taxon-name-part-type="genus" reg="Eurymesosa">Eurymesosa</tp:taxon-name-part><tp:taxon-name-part taxon-name-part-type="species" reg="multinigromaculata">multinigromaculata</tp:taxon-name-part></tp:taxon-name></italic> Breuning, 1974: <italic>holotype</italic></bold>, ♀ (<abbrev xmlns:xlink="http://www.w3.org/1999/xlink" xlink:title="Muséum National d’Histoire Naturelle, Paris, France" id="ABBRID0E2VAE" xlink:type="simple">MNHN</abbrev>), Cambodia (handwritten with black ink on a rectangular white label) / MUSEUM PARIS COLL. H.W. BATES 1952 (printed with black ink on a rectangular white label) / <italic><tp:taxon-name><tp:taxon-name-part taxon-name-part-type="genus" reg="Eurymesosa">Eurymesosa</tp:taxon-name-part><tp:taxon-name-part taxon-name-part-type="species" reg="multinigromaculata">multinigromaculata</tp:taxon-name-part></tp:taxon-name></italic> mihi Typ Breuning dét. (“<italic><tp:taxon-name><tp:taxon-name-part taxon-name-part-type="genus" reg="Eurymesosa">Eurymesosa</tp:taxon-name-part><tp:taxon-name-part taxon-name-part-type="species" reg="multinigromaculata">multinigromaculata</tp:taxon-name-part></tp:taxon-name></italic> mihi Typ” handwritten and “Breuning dét.” printed with black ink on a rectangular white label) / TYPE (printed with black ink on a rectangular red label) / HOLOTYPE (printed with black ink on a rectangular red label) / HOLOTYPE <italic><tp:taxon-name><tp:taxon-name-part taxon-name-part-type="genus" reg="Eurymesosa">Eurymesosa</tp:taxon-name-part><tp:taxon-name-part taxon-name-part-type="species" reg="multinigromaculata">multinigromaculata</tp:taxon-name-part></tp:taxon-name></italic> Breuning, 1974 (printed with black ink on a rectangular white label) / <abbrev xmlns:xlink="http://www.w3.org/1999/xlink" xlink:title="Muséum National d’Histoire Naturelle, Paris, France" id="ABBRID0EAXAE" xlink:type="simple">MNHN</abbrev>, Paris EC23125 plus a QR (quick response) code (printed with black ink on a rectangular white label); examined from four photographs (Fig. <xref ref-type="fig" rid="F2">2M–P</xref>).</p><fig id="F2" position="float" orientation="portrait"><object-id xmlns:xlink="http://www.w3.org/1999/xlink" content-type="doi" xlink:type="simple">10.3897/zookeys.1193.115513.figure2</object-id><object-id xmlns:xlink="http://www.w3.org/1999/xlink" content-type="arpha" xlink:type="simple">6F0698D2-1A16-5444-8B34-228CFB6AE2A2</object-id><label>Figure 2.</label><caption><p><bold>A–P</bold><italic><tp:taxon-name><tp:taxon-name-part taxon-name-part-type="genus" reg="Eurymesosa">Eurymesosa</tp:taxon-name-part><tp:taxon-name-part taxon-name-part-type="species" reg="ventralis">ventralis</tp:taxon-name-part></tp:taxon-name></italic><bold>A–E</bold><italic><tp:taxon-name><tp:taxon-name-part taxon-name-part-type="genus" reg="Ereis">Ereis</tp:taxon-name-part><tp:taxon-name-part taxon-name-part-type="species" reg="ventralis">ventralis</tp:taxon-name-part></tp:taxon-name></italic>, holotype <bold>A</bold> male, dorsal habitus <bold>B</bold> male, lateral habitus <bold>C</bold> male, ventral habitus <bold>D</bold> male, frontal view <bold>E</bold> labels (photographs <bold>A–E</bold> were taken by Guang-Lin Xie) <bold>F–H</bold><italic><tp:taxon-name><tp:taxon-name-part taxon-name-part-type="genus" reg="Mesosa">Mesosa</tp:taxon-name-part><tp:taxon-name-part taxon-name-part-type="species" reg="nigromaculata">nigromaculata</tp:taxon-name-part></tp:taxon-name></italic>, holotype <bold>F</bold> female, dorsal habitus <bold>G</bold> female, lateral habitus <bold>H</bold> labels (photographs <bold>F–H</bold> were taken by Xavier Gouverneur) <bold>I–L</bold><italic><tp:taxon-name><tp:taxon-name-part taxon-name-part-type="genus" reg="Eurymesosa">Eurymesosa</tp:taxon-name-part><tp:taxon-name-part taxon-name-part-type="species" reg="affinis">affinis</tp:taxon-name-part></tp:taxon-name></italic>, holotype <bold>I</bold> female, dorsal habitus <bold>J</bold> female, lateral habitus <bold>K</bold> female, ventral habitus <bold>L</bold> labels <bold>M–P</bold><italic><tp:taxon-name><tp:taxon-name-part taxon-name-part-type="genus" reg="Eurymesosa">Eurymesosa</tp:taxon-name-part><tp:taxon-name-part taxon-name-part-type="species" reg="multinigromaculata">multinigromaculata</tp:taxon-name-part></tp:taxon-name></italic>, holotype <bold>M</bold> female, dorsal habitus <bold>N</bold> female, lateral habitus <bold>O</bold> female, ventral habitus <bold>P</bold> labels (photographs <bold>I–P</bold> were taken by Christophe Rivier).</p></caption><graphic xmlns:xlink="http://www.w3.org/1999/xlink" xlink:href="zookeys-1193-111_article-115513__-g002.jpg" position="float" orientation="portrait" xlink:type="simple" id="oo_995561.jpg"><uri content-type="original_file" xlink:type="simple">https://binary.pensoft.net/fig/995561</uri></graphic></fig></tp:treatment-sec><tp:treatment-sec sec-type="comments" id="SECID0E31AE"><title>Comments.</title><p>After comparing the holotypes of <italic><tp:taxon-name><tp:taxon-name-part taxon-name-part-type="genus" reg="Eurymesosa">E.</tp:taxon-name-part><tp:taxon-name-part taxon-name-part-type="species" reg="ventralis">ventralis</tp:taxon-name-part></tp:taxon-name></italic> (Fig. <xref ref-type="fig" rid="F2">2A–D</xref>), <italic><tp:taxon-name><tp:taxon-name-part taxon-name-part-type="genus" reg="Eurymesosa">E.</tp:taxon-name-part><tp:taxon-name-part taxon-name-part-type="species" reg="albostictica">albostictica</tp:taxon-name-part></tp:taxon-name></italic> (the holotype photograph is available at: <ext-link xmlns:xlink="http://www.w3.org/1999/xlink" xlink:href="http://bezbycids.com/byciddb/wdetails.asp?id=31562&amp;w=o" ext-link-type="uri" xlink:type="simple">http://bezbycids.com/byciddb/wdetails.asp?id=31562&amp;w=o</ext-link>), <italic><tp:taxon-name><tp:taxon-name-part taxon-name-part-type="genus" reg="Eurymesosa">E.</tp:taxon-name-part><tp:taxon-name-part taxon-name-part-type="species" reg="affinis">affinis</tp:taxon-name-part></tp:taxon-name></italic> (Fig. <xref ref-type="fig" rid="F2">2I–K</xref>) and <italic><tp:taxon-name><tp:taxon-name-part taxon-name-part-type="genus" reg="Eurymesosa">E.</tp:taxon-name-part><tp:taxon-name-part taxon-name-part-type="species" reg="multinigromaculata">multinigromaculata</tp:taxon-name-part></tp:taxon-name></italic> (Fig. <xref ref-type="fig" rid="F2">2M–O</xref>), we found they were identical except for gender and body color. <xref ref-type="bibr" rid="B9">Pascoe (1865)</xref> did not mention the body color of <italic><tp:taxon-name><tp:taxon-name-part taxon-name-part-type="genus" reg="Ereis">Ereis</tp:taxon-name-part><tp:taxon-name-part taxon-name-part-type="species" reg="ventralis">ventralis</tp:taxon-name-part></tp:taxon-name></italic> in the original description, while <xref ref-type="bibr" rid="B1">Breuning (1938)</xref> transferred <italic><tp:taxon-name><tp:taxon-name-part taxon-name-part-type="genus" reg="Eurymesosa">E.</tp:taxon-name-part><tp:taxon-name-part taxon-name-part-type="species" reg="ventralis">ventralis</tp:taxon-name-part></tp:taxon-name></italic> to <italic><tp:taxon-name><tp:taxon-name-part taxon-name-part-type="genus" reg="Eurymesosa">Eurymesosa</tp:taxon-name-part></tp:taxon-name></italic> and stated that its body color was dark brown; the body color of <italic><tp:taxon-name><tp:taxon-name-part taxon-name-part-type="genus" reg="Eurymesosa">E.</tp:taxon-name-part><tp:taxon-name-part taxon-name-part-type="species" reg="albostictica">albostictica</tp:taxon-name-part></tp:taxon-name></italic> was dark brown in the original description (<xref ref-type="bibr" rid="B3">Breuning 1962</xref>). The body color of <italic><tp:taxon-name><tp:taxon-name-part taxon-name-part-type="genus" reg="Eurymesosa">E.</tp:taxon-name-part><tp:taxon-name-part taxon-name-part-type="species" reg="affinis">affinis</tp:taxon-name-part></tp:taxon-name></italic> and <italic><tp:taxon-name><tp:taxon-name-part taxon-name-part-type="genus" reg="Eurymesosa">E.</tp:taxon-name-part><tp:taxon-name-part taxon-name-part-type="species" reg="multinigromaculata">multinigromaculata</tp:taxon-name-part></tp:taxon-name></italic> are reddish brown, but <xref ref-type="bibr" rid="B5">Breuning (1974)</xref> described the body color of <italic><tp:taxon-name><tp:taxon-name-part taxon-name-part-type="genus" reg="Eurymesosa">E.</tp:taxon-name-part><tp:taxon-name-part taxon-name-part-type="species" reg="multinigromaculata">multinigromaculata</tp:taxon-name-part></tp:taxon-name></italic> as dark brown in the original description. Perhaps the body color of <italic><tp:taxon-name><tp:taxon-name-part taxon-name-part-type="genus" reg="Eurymesosa">E.</tp:taxon-name-part><tp:taxon-name-part taxon-name-part-type="species" reg="multinigromaculata">multinigromaculata</tp:taxon-name-part></tp:taxon-name></italic> had faded to reddish brown and similarly for <italic><tp:taxon-name><tp:taxon-name-part taxon-name-part-type="genus" reg="Eurymesosa">E.</tp:taxon-name-part><tp:taxon-name-part taxon-name-part-type="species" reg="affinis">affinis</tp:taxon-name-part></tp:taxon-name></italic>.</p><p>There is no information in the literature regarding the sex of the holotypes of <italic><tp:taxon-name><tp:taxon-name-part taxon-name-part-type="genus" reg="Eurymesosa">E.</tp:taxon-name-part><tp:taxon-name-part taxon-name-part-type="species" reg="ventralis">ventralis</tp:taxon-name-part></tp:taxon-name></italic>, <italic><tp:taxon-name><tp:taxon-name-part taxon-name-part-type="genus" reg="Mesosa">M.</tp:taxon-name-part><tp:taxon-name-part taxon-name-part-type="species" reg="nigromaculata">nigromaculata</tp:taxon-name-part></tp:taxon-name></italic>, <italic><tp:taxon-name><tp:taxon-name-part taxon-name-part-type="genus" reg="Eurymesosa">E.</tp:taxon-name-part><tp:taxon-name-part taxon-name-part-type="species" reg="affinis">affinis</tp:taxon-name-part></tp:taxon-name></italic> and <italic><tp:taxon-name><tp:taxon-name-part taxon-name-part-type="genus" reg="Eurymesosa">E.</tp:taxon-name-part><tp:taxon-name-part taxon-name-part-type="species" reg="multinigromaculata">multinigromaculata</tp:taxon-name-part></tp:taxon-name></italic>, but we could confirm that the holotype of <italic><tp:taxon-name><tp:taxon-name-part taxon-name-part-type="genus" reg="Eurymesosa">E.</tp:taxon-name-part><tp:taxon-name-part taxon-name-part-type="species" reg="ventralis">ventralis</tp:taxon-name-part></tp:taxon-name></italic> is a male, and the holotypes of <italic><tp:taxon-name><tp:taxon-name-part taxon-name-part-type="genus" reg="Mesosa">M.</tp:taxon-name-part><tp:taxon-name-part taxon-name-part-type="species" reg="nigromaculata">nigromaculata</tp:taxon-name-part></tp:taxon-name></italic>, <italic><tp:taxon-name><tp:taxon-name-part taxon-name-part-type="genus" reg="Eurymesosa">E.</tp:taxon-name-part><tp:taxon-name-part taxon-name-part-type="species" reg="affinis">affinis</tp:taxon-name-part></tp:taxon-name></italic> and <italic><tp:taxon-name><tp:taxon-name-part taxon-name-part-type="genus" reg="Eurymesosa">E.</tp:taxon-name-part><tp:taxon-name-part taxon-name-part-type="species" reg="multinigromaculata">multinigromaculata</tp:taxon-name-part></tp:taxon-name></italic> are females, based on the description of <italic><tp:taxon-name><tp:taxon-name-part taxon-name-part-type="genus" reg="Eurymesosa">Eurymesosa</tp:taxon-name-part></tp:taxon-name></italic> provided by <xref ref-type="bibr" rid="B1">Breuning (1938)</xref> and referring to other species (antennae are about 1/4 longer than body in females).</p><p><xref ref-type="bibr" rid="B1">Breuning (1938)</xref> provided the following localities for <italic><tp:taxon-name><tp:taxon-name-part taxon-name-part-type="genus" reg="Eurymesosa">E.</tp:taxon-name-part><tp:taxon-name-part taxon-name-part-type="species" reg="ventralis">ventralis</tp:taxon-name-part></tp:taxon-name></italic> (currently <italic><tp:taxon-name><tp:taxon-name-part taxon-name-part-type="genus" reg="Eurymesosa">E.</tp:taxon-name-part><tp:taxon-name-part taxon-name-part-type="species" reg="ventralis">ventralis</tp:taxon-name-part></tp:taxon-name></italic> + <italic><tp:taxon-name><tp:taxon-name-part taxon-name-part-type="genus" reg="Eurymesosa">E.</tp:taxon-name-part><tp:taxon-name-part taxon-name-part-type="species" reg="allapsa">allapsa</tp:taxon-name-part></tp:taxon-name></italic>): “Cambodge; Presqu’ île de Malacca: Penang (PASCOE); Tonkin: Hoa-Binh (collection Pic); Java; Bornéo: Sandakan (Musée de Dresde)”. We verified the localities of <italic><tp:taxon-name><tp:taxon-name-part taxon-name-part-type="genus" reg="Eurymesosa">E.</tp:taxon-name-part><tp:taxon-name-part taxon-name-part-type="species" reg="ventralis">ventralis</tp:taxon-name-part></tp:taxon-name></italic> across Cambodia, Laos and Vietnam through the examined material (Fig. <xref ref-type="fig" rid="F2">2A–P</xref>). However, we could not confirm whether the Java locality mentioned by <xref ref-type="bibr" rid="B1">Breuning (1938)</xref> pertains to <italic><tp:taxon-name><tp:taxon-name-part taxon-name-part-type="genus" reg="Eurymesosa">E.</tp:taxon-name-part><tp:taxon-name-part taxon-name-part-type="species" reg="allapsa">allapsa</tp:taxon-name-part></tp:taxon-name></italic> or <italic><tp:taxon-name><tp:taxon-name-part taxon-name-part-type="genus" reg="Eurymesosa">E.</tp:taxon-name-part><tp:taxon-name-part taxon-name-part-type="species" reg="ventralis">ventralis</tp:taxon-name-part></tp:taxon-name></italic>; hence, we omitted the Java locality from the records of <italic><tp:taxon-name><tp:taxon-name-part taxon-name-part-type="genus" reg="Eurymesosa">E.</tp:taxon-name-part><tp:taxon-name-part taxon-name-part-type="species" reg="ventralis">ventralis</tp:taxon-name-part></tp:taxon-name></italic>.</p></tp:treatment-sec><tp:treatment-sec sec-type="distribution" id="SECID0EPGAG"><title>Distribution.</title><p>Cambodia, Laos (Pachbon, Vientane), Vietnam (Hoa-Binh).</p></tp:treatment-sec><ref-list><ref id="B1"><mixed-citation xmlns:xlink="http://www.w3.org/1999/xlink" xlink:type="simple"><person-group><name name-style="western"><surname>Breuning</surname><given-names>S</given-names></name></person-group> (<year>1938</year>) Études sur les Lamiaires (Coléop. Cerambycidæ). Huitième tribu: <tp:taxon-name><tp:taxon-name-part taxon-name-part-type="tribe">Mesosini</tp:taxon-name-part></tp:taxon-name> Thomson. Novitates Entomologicæ, 3ème supplément (46–49): 365–392.</mixed-citation></ref><ref id="B2"><mixed-citation xmlns:xlink="http://www.w3.org/1999/xlink" xlink:type="simple"><person-group><name name-style="western"><surname>Breuning</surname><given-names>S</given-names></name></person-group> (<year>1959</year>) Catalogue des Lamiaires du Monde (Col. Céramb.) 2. Lieferung. Tuntzing bei München, Mus. G. Frey, 49–107.</mixed-citation></ref><ref id="B12"><mixed-citation xmlns:xlink="http://www.w3.org/1999/xlink" xlink:type="simple"><person-group><name name-style="western"><surname>Rondon</surname><given-names>JA</given-names></name><name name-style="western"><surname>Breuning</surname><given-names>S</given-names></name></person-group> (<year>1970</year>) <article-title>Lamiines du Laos.</article-title><source>Pacific Insects Monograph</source><volume>24</volume>: <fpage>315</fpage>–<lpage>571</lpage>.</mixed-citation></ref><ref id="B9"><mixed-citation xmlns:xlink="http://www.w3.org/1999/xlink" xlink:type="simple"><person-group><name name-style="western"><surname>Pascoe</surname><given-names>FP</given-names></name></person-group> (<year>1865</year>) <article-title><tp:taxon-name><tp:taxon-name-part taxon-name-part-type="superfamily">Longicornia</tp:taxon-name-part></tp:taxon-name> Malayana; or, a Descriptive Catalogue of the Species of the three Longicorn Families Lamiidæ, Cerambycidæ and Prionidæ collected by Mr. A. R. Wallace in the Malay Archipelago. (Part II).</article-title><source>The Transactions of the Entomological Society of London</source><volume>3</volume>(<issue>3</issue>): <fpage>97</fpage>–<lpage>224</lpage>.</mixed-citation></ref><ref id="B3"><mixed-citation xmlns:xlink="http://www.w3.org/1999/xlink" xlink:type="simple"><person-group><name name-style="western"><surname>Breuning</surname><given-names>S</given-names></name></person-group> (<year>1962</year>) Contribution à la connaissance des Lamiens du Laos (collection Céramb) Troisième partie Bulletin de la Société Royale des Sciences Naturelles du Laos 4(3): 14–26.</mixed-citation></ref><ref id="B5"><mixed-citation xmlns:xlink="http://www.w3.org/1999/xlink" xlink:type="simple"><person-group><name name-style="western"><surname>Breuning</surname><given-names>S</given-names></name></person-group> (<year>1974</year>) <article-title>Nouveaux <tp:taxon-name><tp:taxon-name-part taxon-name-part-type="tribe">Mesosini</tp:taxon-name-part></tp:taxon-name> des collections du Muséum national d’Histoire naturelle.</article-title><source>Bulletin de la Société Entomologique de France</source><volume>79</volume>(<issue>3</issue>): <fpage>72</fpage>–<lpage>79</lpage>. <ext-link xlink:href="10.3406/bsef.1974.21376" ext-link-type="doi" xlink:type="simple">https://doi.org/10.3406/bsef.1974.21376</ext-link> [Col. <tp:taxon-name><tp:taxon-name-part taxon-name-part-type="family">Cerambycidae</tp:taxon-name-part></tp:taxon-name><tp:taxon-name><tp:taxon-name-part taxon-name-part-type="subfamily">Lamiinae</tp:taxon-name-part></tp:taxon-name>]</mixed-citation></ref></ref-list></tp:taxon-treatment>
