# Supplementary material for: ﻿A revision of the genus Eurymesosa Breuning, 1938 (Cerambycidae, Lamiinae, Mesosini)
Source: Zookeys. 2024 Mar 5;1193:111–23. doi: 10.3897/zookeys.1193.115513 (PMC10933581; doi:10.3897/zookeys.1193.115513)
Supplement: XML Treatment for Eurymesosa ziranzhiyi [file zookeys.1193.115513-treatment4.xml]

<!DOCTYPE tp:taxon-treatment
  PUBLIC "-//TaxonX//DTD Taxonomic Treatment Publishing DTD v0 20100105//EN" "tax-treatment-NSO.dtd">
<tp:taxon-treatment xmlns:tp="http://www.plazi.org/taxpub"><tp:treatment-meta><kwd-group><label>Taxon classification</label><kwd>
              <named-content content-type="kingdom">Animalia</named-content>
            </kwd><kwd>
              <named-content content-type="order">Coleoptera</named-content>
            </kwd><kwd>
              <named-content content-type="family">Cerambycidae</named-content>
            </kwd></kwd-group><mixed-citation publication-type="journal"><person-group><name><surname>Huang</surname><given-names>Gui-Qiang</given-names></name><name><surname>Xu</surname><given-names>Ling-Rui</given-names></name><name><surname>Zhou</surname><given-names>Xian</given-names></name><name><surname>Zhang</surname><given-names>Gui-Mei</given-names></name></person-group><article-title>﻿A revision of the genus <italic><tp:taxon-name><tp:taxon-name-part taxon-name-part-type="genus" reg="Eurymesosa">Eurymesosa</tp:taxon-name-part></tp:taxon-name></italic> Breuning, 1938 (<tp:taxon-name><tp:taxon-name-part taxon-name-part-type="family">Cerambycidae</tp:taxon-name-part></tp:taxon-name>, <tp:taxon-name><tp:taxon-name-part taxon-name-part-type="subfamily">Lamiinae</tp:taxon-name-part></tp:taxon-name>, <tp:taxon-name><tp:taxon-name-part taxon-name-part-type="tribe">Mesosini</tp:taxon-name-part></tp:taxon-name>)</article-title><source>Zookeys</source><day>05</day><month>03</month><year>2024</year><volume>1193</volume><fpage>111</fpage><lpage>123</lpage><pub-id pub-id-type="doi">10.3897/zookeys.1193.115513</pub-id></mixed-citation></tp:treatment-meta><tp:nomenclature><label>﻿</label><tp:taxon-name>
            <object-id xmlns:xlink="http://www.w3.org/1999/xlink" content-type="arpha" xlink:type="simple">331B7E2D-C23D-5F67-87EE-DFE1CC0C1A26</object-id>
            <tp:taxon-name-part taxon-name-part-type="genus" reg="Eurymesosa">Eurymesosa</tp:taxon-name-part>
            <tp:taxon-name-part taxon-name-part-type="species" reg="ziranzhiyi">ziranzhiyi</tp:taxon-name-part>
          </tp:taxon-name><tp:taxon-authority>Yamasako &amp; Lin, 2016</tp:taxon-authority><xref ref-type="fig" rid="F3">Figs 3A–F</xref><xref ref-type="fig" rid="F4">, 4A–F</xref><xref ref-type="fig" rid="F5">, 5A–E</xref><tp:nomenclature-citation-list><tp:nomenclature-citation><tp:taxon-name>
                <tp:taxon-name-part taxon-name-part-type="genus" reg="Eurymesosa">Eurymesosa</tp:taxon-name-part>
                <tp:taxon-name-part taxon-name-part-type="species" reg="ziranzhiyi">ziranzhiyi</tp:taxon-name-part>
              </tp:taxon-name><comment>Yamasako &amp; Lin, 2016: 194 (type locality: “Yangjiahe, Huayangzhen, Yangxian, Shaanxi, China”), figs 1–3 (holotype, male), 4–10 (holotype, male genitalia); <xref ref-type="bibr" rid="B8">Lin and Yang 2019</xref>: 331 (catalogue); <xref ref-type="bibr" rid="B6">Danilevsky 2020</xref>: 390 (catalogue).</comment></tp:nomenclature-citation></tp:nomenclature-citation-list></tp:nomenclature><tp:treatment-sec sec-type="type material" id="SECID0E2IAG"><title>Type materials examined.</title><p><bold><italic>Holotype</italic></bold>, ♂ (<abbrev xmlns:xlink="http://www.w3.org/1999/xlink" xlink:title="Insect collection of the Institute of Zoology, Chinese Academy of Sciences, Beijing, China" id="ABBRID0EGJAG" xlink:type="simple">IZCAS</abbrev>): left hind wing, male terminalia, metendosternite and abdomen are affixed with glue onto a rectangular white label / 陕西洋县华阳镇杨家河 2014-VI-2-7 张巍巍 中国科学院动物所 (printed with black ink on a rectangular white label with black borders) / IOZ(E)1905367 (printed in black ink on a rectangular white label with a red underline) / Ceram-82 (handwritten with black ink on a rectangular white label) / HOLOTYPE <italic><tp:taxon-name><tp:taxon-name-part taxon-name-part-type="genus" reg="Eurymesosa">Eurymesosa</tp:taxon-name-part><tp:taxon-name-part taxon-name-part-type="species" reg="ziranzhiyi">ziranzhiyi</tp:taxon-name-part></tp:taxon-name></italic> Yamasako &amp; Lin, 2016 (handwritten with black ink on a rectangular red label); examined from two photographs (Fig. <xref ref-type="fig" rid="F3">3A–B</xref>). <bold><italic>Paratype</italic></bold>, 1♂ (<abbrev xmlns:xlink="http://www.w3.org/1999/xlink" xlink:title="Insect collection of the Institute of Zoology, Chinese Academy of Sciences, Beijing, China" id="ABBRID0E3JAG" xlink:type="simple">IZCAS</abbrev>): 陕西佛坪 950m 1998.VII.23 姚建 中科院动物所 (printed with black ink on a rectangular white label with black borders) / IOZ(E)1905366 (printed in black ink on a rectangular white label with a red underline) / PARATYPE <italic><tp:taxon-name><tp:taxon-name-part taxon-name-part-type="genus" reg="Eurymesosa">Eurymesosa</tp:taxon-name-part><tp:taxon-name-part taxon-name-part-type="species" reg="ziranzhiyi">ziranzhiyi</tp:taxon-name-part></tp:taxon-name></italic> Yamasako &amp; Lin, 2016 (handwritten with black ink on a rectangular yellow label); examined from two photographs (Fig. <xref ref-type="fig" rid="F3">3C–D</xref>). <bold><italic>Paratype</italic></bold>, 1♂ (<abbrev xmlns:xlink="http://www.w3.org/1999/xlink" xlink:title="Insect collection of the Institute of Zoology, Chinese Academy of Sciences, Beijing, China" id="ABBRID0ESKAG" xlink:type="simple">IZCAS</abbrev>): No:95–7–036 目别:鞘翅目 种名: 采集时间:1993.3.5 采集人:昝艳燕 采集地点:木鱼 (“No:目别:种名:采集时间:采集人:采集地点:” with a black underline printed and “95–7–036 鞘翅 1993.3.5 昝艳燕 木鱼” handwritten with black ink on a rectangular white label) / IOZ(E)1905365 (printed in black ink on a rectangular white label with a red underline) / metendosternite, left hind wind, abdomen, male terminalia and antennomeres VI–XI were pasted with glue on a rectangular white label / PARATYPE <italic><tp:taxon-name><tp:taxon-name-part taxon-name-part-type="genus" reg="Eurymesosa">Eurymesosa</tp:taxon-name-part><tp:taxon-name-part taxon-name-part-type="species" reg="ziranzhiyi">ziranzhiyi</tp:taxon-name-part></tp:taxon-name></italic> Yamasako &amp; Lin, 2016 (handwritten with black ink on a rectangular yellow label); examined from two photographs (Fig. <xref ref-type="fig" rid="F3">3E–F</xref>).</p><fig id="F3" position="float" orientation="portrait"><object-id xmlns:xlink="http://www.w3.org/1999/xlink" content-type="doi" xlink:type="simple">10.3897/zookeys.1193.115513.figure3</object-id><object-id xmlns:xlink="http://www.w3.org/1999/xlink" content-type="arpha" xlink:type="simple">0ABE9E99-0C07-5EA3-85FA-CCE4E7DC725E</object-id><label>Figure 3.</label><caption><p><bold>A–F</bold><italic><tp:taxon-name><tp:taxon-name-part taxon-name-part-type="genus" reg="Eurymesosa">Eurymesosa</tp:taxon-name-part><tp:taxon-name-part taxon-name-part-type="species" reg="ziranzhiyi">ziranzhiyi</tp:taxon-name-part></tp:taxon-name></italic><bold>A</bold> holotype male, dorsal habitus <bold>B</bold> holotype labels <bold>C</bold> paratype male, dorsal habitus <bold>D</bold> paratype labels <bold>E</bold> paratype male, dorsal habitus <bold>F</bold> paratype labels (all photographs were taken by Mei-Ying Lin).</p></caption><graphic xmlns:xlink="http://www.w3.org/1999/xlink" xlink:href="zookeys-1193-111_article-115513__-g003.jpg" position="float" orientation="portrait" xlink:type="simple" id="oo_995562.jpg"><uri content-type="original_file" xlink:type="simple">https://binary.pensoft.net/fig/995562</uri></graphic></fig></tp:treatment-sec><tp:treatment-sec sec-type="material" id="SECID0ELMAG"><title>Additional materials examined.</title><p>1♂ (<abbrev xmlns:xlink="http://www.w3.org/1999/xlink" xlink:title="School of Biological Science and Technology, Liupanshui Normal University, Liupanshui, Guizhou, China" id="ABBRID0ERMAG" xlink:type="simple">LPSNU</abbrev>, fig. 4A–F), 1♀ (<abbrev xmlns:xlink="http://www.w3.org/1999/xlink" xlink:title="School of Biological Science and Technology, Liupanshui Normal University, Liupanshui, Guizhou, China" id="ABBRID0EVMAG" xlink:type="simple">LPSNU</abbrev>, fig. 5A–E), Longwangping, Shengkang Town, Gucheng County, Xiangyang City, Hubei Province, China, 7.V.2023, leg. Mao-Ye; 1♀ (<abbrev xmlns:xlink="http://www.w3.org/1999/xlink" xlink:title="The Insect Collection, College of Agriculture, Yangtze University, Jingzhou, Hubei, China" id="ABBRID0EZMAG" xlink:type="simple">YZU</abbrev>), Hongshiyao Village, Huayang Town, Yang County, Shaanxi Province, China, 33.64°N, 107.49°E, Alt. 1270 m, 12.V.2018, leg. Xiaoqing Lu; 1♂ (<abbrev xmlns:xlink="http://www.w3.org/1999/xlink" xlink:title="Collection Zi-Jun Liu, Xi’an, Shaanxi, China" id="ABBRID0E4MAG" xlink:type="simple">CZJL</abbrev>), Zhuque Forest Park, Huyi District, Xi’an City, Shaanxi Province, China, Alt. 1500 m, 5.VII.2021. leg. Zi-Jun Liu; 1♀ (<abbrev xmlns:xlink="http://www.w3.org/1999/xlink" xlink:title="School of Biological Science and Technology, Liupanshui Normal University, Liupanshui, Guizhou, China" id="ABBRID0EBNAG" xlink:type="simple">LPSNU</abbrev> ex <abbrev xmlns:xlink="http://www.w3.org/1999/xlink" xlink:title="Collection Zi-Jun Liu, Xi’an, Shaanxi, China" id="ABBRID0EFNAG" xlink:type="simple">CZJL</abbrev>), Shuitianping, Yangguan Village, Zhenping County, Ankang City, Shaanxi Province, China, 20.VII.2023, leg. Zi-Jun Liu.</p><fig id="F4" position="float" orientation="portrait"><object-id xmlns:xlink="http://www.w3.org/1999/xlink" content-type="doi" xlink:type="simple">10.3897/zookeys.1193.115513.figure4</object-id><object-id xmlns:xlink="http://www.w3.org/1999/xlink" content-type="arpha" xlink:type="simple">FE09CFD1-13D3-58A6-9A63-1903895E35B9</object-id><label>Figure 4.</label><caption><p><bold>A–F</bold><italic><tp:taxon-name><tp:taxon-name-part taxon-name-part-type="genus" reg="Eurymesosa">Eurymesosa</tp:taxon-name-part><tp:taxon-name-part taxon-name-part-type="species" reg="ziranzhiyi">ziranzhiyi</tp:taxon-name-part></tp:taxon-name></italic>, male <bold>A</bold> dorsal habitus <bold>B</bold> lateral habitus <bold>C</bold> ventral habitus <bold>D</bold> frontal view (photographs <bold>A–D</bold> were taken by Xian Zhou) <bold>E–F</bold> live adult <bold>E</bold> dorsal habitus <bold>F</bold> lateral habitus (photographs <bold>E–F</bold> were taken by Mao Ye).</p></caption><graphic xmlns:xlink="http://www.w3.org/1999/xlink" xlink:href="zookeys-1193-111_article-115513__-g004.jpg" position="float" orientation="portrait" xlink:type="simple" id="oo_995563.jpg"><uri content-type="original_file" xlink:type="simple">https://binary.pensoft.net/fig/995563</uri></graphic></fig><fig id="F5" position="float" orientation="portrait"><object-id xmlns:xlink="http://www.w3.org/1999/xlink" content-type="doi" xlink:type="simple">10.3897/zookeys.1193.115513.figure5</object-id><object-id xmlns:xlink="http://www.w3.org/1999/xlink" content-type="arpha" xlink:type="simple">7BF97CA1-7FBA-5729-B882-2EA1DE5E85F3</object-id><label>Figure 5.</label><caption><p><bold>A–E</bold><italic><tp:taxon-name><tp:taxon-name-part taxon-name-part-type="genus" reg="Eurymesosa">Eurymesosa</tp:taxon-name-part><tp:taxon-name-part taxon-name-part-type="species" reg="ziranzhiyi">ziranzhiyi</tp:taxon-name-part></tp:taxon-name></italic>, female <bold>A</bold> dorsal habitus <bold>B</bold> lateral habitus <bold>C</bold> ventral habitus <bold>D</bold> frontal view (photographs <bold>A–D</bold> were taken by Xian Zhou) <bold>E</bold> living pupa (photograph <bold>E</bold> was taken by Mao Ye).</p></caption><graphic xmlns:xlink="http://www.w3.org/1999/xlink" xlink:href="zookeys-1193-111_article-115513__-g005.jpg" position="float" orientation="portrait" xlink:type="simple" id="oo_995564.jpg"><uri content-type="original_file" xlink:type="simple">https://binary.pensoft.net/fig/995564</uri></graphic></fig></tp:treatment-sec><tp:treatment-sec sec-type="description" id="SECID0E4PAG"><title>Description of female.</title><p>Similar to male, but body length: 12.27–16.2 mm (3 specimens). One of the specimens (Fig. <xref ref-type="fig" rid="F5">5A–D</xref>), body length: 16.2 mm, antennae 1.2 times as long as body, length (mm) of each antennomere: scape = 3.25, pedicel= 0.5, III = 3.6, IV= 2.5, V = 2.0, VI = 1.75, VII = 1.5, VIII = 1.4, IX = 1.25, X = 1.0, X I = 0.75; elytra 1.72 times as long as wide.</p></tp:treatment-sec><tp:treatment-sec sec-type="comments" id="SECID0EHQAG"><title>Comments.</title><p>According to Mr Mao Ye (pers. comm.) an unknown rotten vine was broken apart by hand, exposing numerous ants, a live male adult (Fig. <xref ref-type="fig" rid="F4">4E–F</xref>) and a female pupa (Fig. <xref ref-type="fig" rid="F5">5E</xref>) of <italic><tp:taxon-name><tp:taxon-name-part taxon-name-part-type="genus" reg="Eurymesosa">E.</tp:taxon-name-part><tp:taxon-name-part taxon-name-part-type="species" reg="ziranzhiyi">ziranzhiyi.</tp:taxon-name-part></tp:taxon-name></italic> The live adult was placed on surface litter and the pupa was placed on a dried leaf for photographs. The pupa eclosed after several days.</p><p>The two inward oblique and sub-oval pubescent pink spots on the vertex are not well-defined on some males (Figs <xref ref-type="fig" rid="F3">3A</xref>, <xref ref-type="fig" rid="F4">4A</xref>), the two sub-rounded pink spots on the sides of the center of the frons are not well-defined on some males (Fig. <xref ref-type="fig" rid="F3">3</xref> in <xref ref-type="bibr" rid="B14">Yamasako and Lin 2016</xref>, fig. 4D) and a female deposited in <abbrev xmlns:xlink="http://www.w3.org/1999/xlink" xlink:title="The Insect Collection, College of Agriculture, Yangtze University, Jingzhou, Hubei, China" id="ABBRID0ESRAG" xlink:type="simple">YZU</abbrev>.</p></tp:treatment-sec><tp:treatment-sec sec-type="distribution" id="SECID0EWRAG"><title>Distribution.</title><p>China (Hubei, Shaanxi).</p><sec sec-type="﻿Key to species of Eurymesosa" id="SECID0E2RAG"><title>﻿Key to species of <italic><tp:taxon-name><tp:taxon-name-part taxon-name-part-type="genus" reg="Eurymesosa">Eurymesosa</tp:taxon-name-part></tp:taxon-name></italic></title><table-wrap content-type="key" position="anchor" orientation="portrait"><table id="TID0EPIAE" rules="all"><tbody><tr><td rowspan="1" colspan="1">1</td><td rowspan="1" colspan="1">Vertex covered with two inward oblique and sub-oval pink pubescent spots (Figs <xref ref-type="fig" rid="F3">3A</xref>, <xref ref-type="fig" rid="F3">3C</xref>, <xref ref-type="fig" rid="F3">3E</xref>, <xref ref-type="fig" rid="F4">4A</xref>, <xref ref-type="fig" rid="F4">4D</xref>, <xref ref-type="fig" rid="F5">5A</xref>, <xref ref-type="fig" rid="F5">5D</xref>) close to upper lobe of eyes</td><td rowspan="1" colspan="1">
                      <bold>
                        <italic>
                          <tp:taxon-name><tp:taxon-name-part taxon-name-part-type="genus" reg="Eurymesosa">E.</tp:taxon-name-part><tp:taxon-name-part taxon-name-part-type="species" reg="ziranzhiyi">ziranzhiyi</tp:taxon-name-part></tp:taxon-name>
                        </italic>
                      </bold>
                    </td></tr><tr><td rowspan="1" colspan="1">–</td><td rowspan="1" colspan="1">Vertex covered with two longitudinal and wide pubescent bands (Figs <xref ref-type="fig" rid="F1">1A</xref>, <xref ref-type="fig" rid="F1">1D</xref>, <xref ref-type="fig" rid="F1">1F</xref>, <xref ref-type="fig" rid="F1">1I</xref>, <xref ref-type="fig" rid="F2">2A</xref>, <xref ref-type="fig" rid="F2">2D</xref>, <xref ref-type="fig" rid="F2">2F</xref>, <xref ref-type="fig" rid="F2">2I</xref>, <xref ref-type="fig" rid="F2">2M</xref>) close to upper lobe of eyes</td><td rowspan="1" colspan="1">
                      <bold>2</bold>
                    </td></tr><tr><td rowspan="1" colspan="1">2</td><td rowspan="1" colspan="1">Pubescent bands on vertex brown with light pink border (Fig. <xref ref-type="fig" rid="F1">1A</xref>, <xref ref-type="fig" rid="F1">1D</xref>, <xref ref-type="fig" rid="F1">1F</xref>, <xref ref-type="fig" rid="F1">1I</xref>). Each elytron covered with patchy dark brown maculae in basal half, with a large irregular black macula behind middle; disc with patchy dark brown maculae in middle and near apical 1/4 (Fig. <xref ref-type="fig" rid="F1">1A</xref>, <xref ref-type="fig" rid="F1">1F</xref>). Femora, apical 2/3 of tibiae and dorsum of two basal joints and last joint of tarsi covered with short light pink pubescence (Fig. <xref ref-type="fig" rid="F1">1A–C, F–H</xref>)</td><td rowspan="1" colspan="1">
                      <bold>
                        <italic>
                          <tp:taxon-name><tp:taxon-name-part taxon-name-part-type="genus" reg="Eurymesosa">E.</tp:taxon-name-part><tp:taxon-name-part taxon-name-part-type="species" reg="allapsa">allapsa</tp:taxon-name-part></tp:taxon-name>
                        </italic>
                      </bold>
                    </td></tr><tr><td rowspan="1" colspan="1">–</td><td rowspan="1" colspan="1">Pubescent bands on vertex yellowish brown (Fig. <xref ref-type="fig" rid="F2">2A</xref>, <xref ref-type="fig" rid="F2">2D</xref>, <xref ref-type="fig" rid="F2">2F</xref>, <xref ref-type="fig" rid="F2">2I</xref>, <xref ref-type="fig" rid="F2">2M</xref>). Each elytron covered with patchy yellowish-brown maculae in basal half, with several small irregular black maculae behind middle; disc with patchy yellowish-brown maculae in middle and near apical 1/4 (Fig. <xref ref-type="fig" rid="F2">2A</xref>, <xref ref-type="fig" rid="F2">2F</xref>, <xref ref-type="fig" rid="F2">2I</xref>, <xref ref-type="fig" rid="F2">2M</xref>). Femora, apical 2/3 of tibiae and dorsum of two basal joints and last joint of tarsi covered with short yellowish-brown pubescence (Fig. <xref ref-type="fig" rid="F2">2A–C</xref>, <xref ref-type="fig" rid="F2">2F</xref>, <xref ref-type="fig" rid="F2">2G</xref>, <xref ref-type="fig" rid="F2">2I–K</xref>, <xref ref-type="fig" rid="F2">2M–O</xref>)</td><td rowspan="1" colspan="1">
                      <bold>
                        <italic>
                          <tp:taxon-name><tp:taxon-name-part taxon-name-part-type="genus" reg="Eurymesosa">E.</tp:taxon-name-part><tp:taxon-name-part taxon-name-part-type="species" reg="ventralis">ventralis</tp:taxon-name-part></tp:taxon-name>
                        </italic>
                      </bold>
                    </td></tr></tbody></table></table-wrap></sec></tp:treatment-sec><tp:treatment-sec><!--Section generated to contain objects referenced in tp:taxon-treatment.--><fig id="F1" position="float" orientation="portrait"><object-id xmlns:xlink="http://www.w3.org/1999/xlink" content-type="doi" xlink:type="simple">10.3897/zookeys.1193.115513.figure1</object-id><object-id xmlns:xlink="http://www.w3.org/1999/xlink" content-type="arpha" xlink:type="simple">DE66FA41-682A-52AF-9CA9-C08B65216842</object-id><label>Figure 1.</label><caption><p><bold>A–I</bold><italic><tp:taxon-name><tp:taxon-name-part taxon-name-part-type="genus" reg="Eurymesosa">Eurymesosa</tp:taxon-name-part><tp:taxon-name-part taxon-name-part-type="species" reg="allapsa">allapsa</tp:taxon-name-part></tp:taxon-name></italic><bold>A–E</bold><italic><tp:taxon-name><tp:taxon-name-part taxon-name-part-type="genus" reg="Mesosa">Mesosa</tp:taxon-name-part><tp:taxon-name-part taxon-name-part-type="species" reg="allapsa">allapsa</tp:taxon-name-part></tp:taxon-name></italic>, holotype <bold>A</bold> male, dorsal habitus <bold>B</bold> male, lateral habitus <bold>C</bold> male, ventral habitus <bold>D</bold> male, frontal view <bold>E</bold> labels (photographs <bold>A–E</bold> were taken by Guang-Lin Xie) <bold>F–I</bold><italic><tp:taxon-name><tp:taxon-name-part taxon-name-part-type="genus" reg="Eurymesosa">Eurymesosa</tp:taxon-name-part><tp:taxon-name-part taxon-name-part-type="species" reg="allapsa">allapsa</tp:taxon-name-part></tp:taxon-name></italic>, female <bold>F</bold> dorsal habitus <bold>G</bold> lateral habitus <bold>H</bold> ventral habitus <bold>I</bold> frontal view (photographs <bold>F–I</bold> were taken by Francesco Vitali).</p></caption><graphic xmlns:xlink="http://www.w3.org/1999/xlink" xlink:href="zookeys-1193-111_article-115513__-g001.jpg" position="float" orientation="portrait" xlink:type="simple" id="oo_995560.jpg"><uri content-type="original_file" xlink:type="simple">https://binary.pensoft.net/fig/995560</uri></graphic></fig><fig id="F2" position="float" orientation="portrait"><object-id xmlns:xlink="http://www.w3.org/1999/xlink" content-type="doi" xlink:type="simple">10.3897/zookeys.1193.115513.figure2</object-id><object-id xmlns:xlink="http://www.w3.org/1999/xlink" content-type="arpha" xlink:type="simple">6F0698D2-1A16-5444-8B34-228CFB6AE2A2</object-id><label>Figure 2.</label><caption><p><bold>A–P</bold><italic><tp:taxon-name><tp:taxon-name-part taxon-name-part-type="genus" reg="Eurymesosa">Eurymesosa</tp:taxon-name-part><tp:taxon-name-part taxon-name-part-type="species" reg="ventralis">ventralis</tp:taxon-name-part></tp:taxon-name></italic><bold>A–E</bold><italic><tp:taxon-name><tp:taxon-name-part taxon-name-part-type="genus" reg="Ereis">Ereis</tp:taxon-name-part><tp:taxon-name-part taxon-name-part-type="species" reg="ventralis">ventralis</tp:taxon-name-part></tp:taxon-name></italic>, holotype <bold>A</bold> male, dorsal habitus <bold>B</bold> male, lateral habitus <bold>C</bold> male, ventral habitus <bold>D</bold> male, frontal view <bold>E</bold> labels (photographs <bold>A–E</bold> were taken by Guang-Lin Xie) <bold>F–H</bold><italic><tp:taxon-name><tp:taxon-name-part taxon-name-part-type="genus" reg="Mesosa">Mesosa</tp:taxon-name-part><tp:taxon-name-part taxon-name-part-type="species" reg="nigromaculata">nigromaculata</tp:taxon-name-part></tp:taxon-name></italic>, holotype <bold>F</bold> female, dorsal habitus <bold>G</bold> female, lateral habitus <bold>H</bold> labels (photographs <bold>F–H</bold> were taken by Xavier Gouverneur) <bold>I–L</bold><italic><tp:taxon-name><tp:taxon-name-part taxon-name-part-type="genus" reg="Eurymesosa">Eurymesosa</tp:taxon-name-part><tp:taxon-name-part taxon-name-part-type="species" reg="affinis">affinis</tp:taxon-name-part></tp:taxon-name></italic>, holotype <bold>I</bold> female, dorsal habitus <bold>J</bold> female, lateral habitus <bold>K</bold> female, ventral habitus <bold>L</bold> labels <bold>M–P</bold><italic><tp:taxon-name><tp:taxon-name-part taxon-name-part-type="genus" reg="Eurymesosa">Eurymesosa</tp:taxon-name-part><tp:taxon-name-part taxon-name-part-type="species" reg="multinigromaculata">multinigromaculata</tp:taxon-name-part></tp:taxon-name></italic>, holotype <bold>M</bold> female, dorsal habitus <bold>N</bold> female, lateral habitus <bold>O</bold> female, ventral habitus <bold>P</bold> labels (photographs <bold>I–P</bold> were taken by Christophe Rivier).</p></caption><graphic xmlns:xlink="http://www.w3.org/1999/xlink" xlink:href="zookeys-1193-111_article-115513__-g002.jpg" position="float" orientation="portrait" xlink:type="simple" id="oo_995561.jpg"><uri content-type="original_file" xlink:type="simple">https://binary.pensoft.net/fig/995561</uri></graphic></fig></tp:treatment-sec><ref-list><ref id="B8"><mixed-citation xmlns:xlink="http://www.w3.org/1999/xlink" xlink:type="simple"><person-group><name name-style="western"><surname>Lin</surname><given-names>M</given-names></name><name name-style="western"><surname>Yang</surname><given-names>X</given-names></name></person-group> (<year>2019</year>) <source>Catalogue of Chinese <tp:taxon-name><tp:taxon-name-part taxon-name-part-type="order">Coleoptera</tp:taxon-name-part></tp:taxon-name> (Vol. 9). <tp:taxon-name><tp:taxon-name-part taxon-name-part-type="superfamily">Chrysomeloidea</tp:taxon-name-part></tp:taxon-name>: <tp:taxon-name><tp:taxon-name-part taxon-name-part-type="family">Vesperidae</tp:taxon-name-part></tp:taxon-name>, <tp:taxon-name><tp:taxon-name-part taxon-name-part-type="family">Disteniidae</tp:taxon-name-part></tp:taxon-name>, <tp:taxon-name><tp:taxon-name-part taxon-name-part-type="family">Cerambycidae</tp:taxon-name-part></tp:taxon-name>.</source><publisher-name>Science Press</publisher-name>, <publisher-loc>Beijing</publisher-loc>, <size units="page">575 pp</size>.</mixed-citation></ref><ref id="B6"><mixed-citation xmlns:xlink="http://www.w3.org/1999/xlink" xlink:type="simple"><person-group><name name-style="western"><surname>Danilevsky</surname><given-names>ML</given-names></name></person-group> (<year>2020</year>) Catalogue of Palaearctic <tp:taxon-name><tp:taxon-name-part taxon-name-part-type="order">Coleoptera</tp:taxon-name-part></tp:taxon-name>. volume 6/1. <tp:taxon-name><tp:taxon-name-part taxon-name-part-type="superfamily">Chrysomeloidea</tp:taxon-name-part></tp:taxon-name> I (<tp:taxon-name><tp:taxon-name-part taxon-name-part-type="family">Vesperidae</tp:taxon-name-part></tp:taxon-name>, <tp:taxon-name><tp:taxon-name-part taxon-name-part-type="family">Disteniidae</tp:taxon-name-part></tp:taxon-name>, <tp:taxon-name><tp:taxon-name-part taxon-name-part-type="family">Cerambycidae</tp:taxon-name-part></tp:taxon-name>) Updated and Revised Second Edition. Mikhail L. Danilevsky editor. Koninklijke Brill, Leiden 2, [xxviii +] 712 pp. <ext-link xlink:href="10.1163/9789004440333_002" ext-link-type="doi" xlink:type="simple">https://doi.org/10.1163/9789004440333_002</ext-link></mixed-citation></ref><ref id="B14"><mixed-citation xmlns:xlink="http://www.w3.org/1999/xlink" xlink:type="simple"><person-group><name name-style="western"><surname>Yamasako</surname><given-names>J</given-names></name><name name-style="western"><surname>Lin</surname><given-names>M</given-names></name></person-group> (<year>2016</year>) A new species in the mesosine genus <italic><tp:taxon-name><tp:taxon-name-part taxon-name-part-type="genus">Eurymesosa</tp:taxon-name-part></tp:taxon-name></italic> Breuning, 1939 (<tp:taxon-name><tp:taxon-name-part taxon-name-part-type="order">Coleoptera</tp:taxon-name-part></tp:taxon-name>: <tp:taxon-name><tp:taxon-name-part taxon-name-part-type="family">Cerambycidae</tp:taxon-name-part></tp:taxon-name>: <tp:taxon-name><tp:taxon-name-part taxon-name-part-type="subfamily">Lamiinae</tp:taxon-name-part></tp:taxon-name>) from China Entomotaxonomia 38(3): 193–196.</mixed-citation></ref></ref-list></tp:taxon-treatment>
